# Supplementary material for: Mental Health Symptom Reduction Using Digital Therapeutics Care Informed by Genomic SNPs and Gut Microbiome Signatures
Source: J Pers Med. 2022 Jul 28;12(8):1237. doi: 10.3390/jpm12081237 (PMC9409755; doi:10.3390/jpm12081237)
Supplement: Supplementary file 1 [file jpm-12-01237-s001.zip]

Archive with 2 entries (2 files):
- jpm-1772050-supplementary - 2022-07-27.xlsx
- Mental Health Symptom Reduction Using Digital Therapeutics Care -- JPM MDPI -- Supp Information - 2022-07-27.pdf
