# Supplementary material for: Mental Health Symptom Reduction Using Digital Therapeutics Care Informed by Genomic SNPs and Gut Microbiome Signatures
Source: J Pers Med. 2022 Jul 28;12(8):1237. doi: 10.3390/jpm12081237 (PMC9409755; doi:10.3390/jpm12081237)
Supplement: Supplementary file 1 [file jpm-12-01237-s001.zip › jpm-1772050-supplementary - 2022-07-27.xlsx]

## Sheet: README
Table S1. Genetic scores used in the study. For each genetic score used we provide its abbreviation as used on the main text, the number of genetic variants, reference to the original scientific study, and GWAS Catalog identifier when available.
					Figure 1	Figure S1
Table S2. Demographic data of participants and survey information used in the study.					Figure 2	Figure S2
					Figure S1	Figure S3
Table S3. Summary characteristics of the cohorts studied for the improvement of anxiety, depression, and insomnia. We provide mean and standard deviation (i.e. mean(std)) for BMI at T0 and Age, and counts for other variables included in all models. P-values were calculated with a t-test to compare means and a chi-squared test for count tables.					Figure S2	Figure S4
					Figure S3	Figure S5
Table S4. Summary statistics of genetic and microbiome factors significantly associated with the study outcomes. For each of the outcomes, we provide the mean and standard deviation of the genetic scores and microbiome taxa and pathways identified as statistically significant.					Figure S4	Figure S6
					Figure S5	Figure S7
Table S5. Statistical associations with improvement in anxiety. A. Associations with demographic variables. B. Associations with genetic scores. C. Associations with microbiome genera. D. Associations with microbiome functional pathways.					Figure S6	Figure S8
					Figure S7	Figure S9
Table S6. Statistical associations with improvement in depression. A. Associations with demographic variables. B. Associations with genetic scores. C. Associations with microbiome genera. D. Associations with microbiome functional pathways.					Figure S8	Figure S10
					Figure S9	Figure S11
Table S7. Statistical associations with improvement in insomnia. A. Associations with demographic variables. B. Associations with genetic scores. C. Associations with microbiome genera. D. Associations with microbiome functional pathways.					Figure 3	Figure S12
					Figure S10	Figure S13
Table S8. Summary characteristics of the cohorts studied at baseline. We provide mean and standard deviation (i.e. mean(std)) for BMI at T0 and Age, and counts for other variables included in all models. P-values were calculated with a t-test to compare means and a chi-squared test for count tables.					Figure S11	Figure S14
					Figure S12	Figure S15
Table S9. Statistical associations with anxiety or depression at baseline. A. Associations with demographic variables. B. Associations with genetic scores. C. Associations with microbiome genera. D. Associations with microbiome functional pathways.
Table S10. Statistical associations with sleep problems at baseline. A. Associations with demographic variables. B. Associations with genetic scores. C. Associations with microbiome genera. D. Associations with microbiome functional pathways.
Table S11. Model fit of combined models of demographics, microbiome, and genetic predictors. For each outcome, we performed a bootstrap analysis with 1001 replications of the models including demographic predictors (D), demographic and microbiome predictors (D+M), demographic and genetic predictors (D+G), and all three sets of predictors (D+M+G). For microbiome and genetic predictors, we included…
Table S12. Effect of medications on the gut microbiome. PERMANOVA statistical association of self-reported intake of anxiolytics and depression medications on the gut microbiome. The potential confounding effect of the medication on the results of the study is indicated by the association of the interaction between medication and the study outcomes. Panels A through F show multivariate analyses b…

## Sheet: Table S1
Sample ID	Gender	Age	FGID	BMI_T0	BMI_T1	weight_loss_percentage	Depression_Medication	Anxiolytics_Medication	Anxiety_or_depression_T0	Anxiety_intensity_T0	Anxiety_intensity_T1	Depression_intensity_T0	Depression_intensity_T1	Sleep_Problems_T0	Insomnia_intensity_T0	Insomnia_intensity_T1
S93	M	61-65	No	38.17	37.87	0.7937	FALSE	FALSE	0					No
S7	M	41-45	No	33.91	32.52	4.0933	FALSE	FALSE	0					No
S1	F	31-35	Yes	52.07	50.45	3.1293	FALSE	FALSE	1	5	2	5	2	Yes	4	2
S2	F	56-60	Yes	36.15	34.37	4.9486	FALSE	FALSE	0					Yes	3	2
S4	F	36-40	Yes	34.01	33.11	2.6703	NaN	NaN	1	2	1	3	2	Yes	2	1
S6	M	31-35	Yes	33.85	32.15	5.0273	FALSE	FALSE	0					Yes	2	1
S3	F	36-40	Yes	29.66	28.27	4.7155	TRUE	FALSE	1	5	3	4	2	Yes	3	3
S5	M	51-55	No	39.68	37.91	4.483	NaN	NaN	0					Yes	4	2
S8	F	56-60	Yes	31.16	30.62	1.7339	NaN	NaN	0					No
S68	F	31-35	Yes	26.89	26.21	2.5438	TRUE	FALSE	1	3	1	4	1	Yes	5	2
S11	F	61-65	Yes	29.12	27.51	5.5429	TRUE	FALSE	1	2	1	3	3	No
S9	F	46-50	Yes	32.95	31.6	4.0909	FALSE	FALSE	0					Yes	0	0
S13	F	36-40	Yes	41.21	36.48	11.4952	FALSE	FALSE	0					No
S10	M	51-55	No	31.24	30.42	2.6339	NaN	NaN	0					No
S12	F	21-25	Yes	33.33	32.58	2.2594	FALSE	FALSE	1	3	4	0	0	No
S31	M	71-75	Yes	35.77	33.95	5.0943	FALSE	TRUE	1	4	3	4	3	Yes	4	3
S15	F	36-40	Yes	40.99	37.46	8.622	TRUE	FALSE	1	4	2	4	2	Yes	3	1
S14	F	36-40	No	39.17	37.24	4.9352	NaN	NaN	0					Yes	1	1
S17	F	46-50	Yes	52.86	49.77	5.8524	FALSE	FALSE	1	5	2	5	2	No
S18	M	36-40	Yes	25.26	26.73	-5.8366	FALSE	FALSE	0					No
S19	F	51-55	Yes	37.76	35.44	6.1538	FALSE	FALSE	0					Yes	4	3
S16	F	31-35	Yes	36.03	34.29	4.8223	NaN	NaN	1	1	3	0	0	Yes	4	4
S23	F	31-35	Yes	33	28.85	12.5845	FALSE	FALSE	0					No
S65	F	41-45	Yes	28.69	27.56	3.9506	FALSE	FALSE	0					No
S21	F	51-55	Yes	35.93	33.92	5.5798	FALSE	FALSE	1	3	2	2	2	Yes	3	3
S20	F	36-40	Yes	31	28.34	8.5714	NaN	NaN	0					No
S22	F	36-40	No	32.14	30.3	5.7143	FALSE	FALSE	0					No
S29	F	31-35	Yes	32.24	31.39	2.6374	NaN	NaN	1	4	4	1	1	No
S28	M	36-40	Yes	46.66	44.48	4.6835	TRUE	FALSE	0					Yes	4	1
S26	F	41-45	No	26.57	25.69	3.3333	FALSE	FALSE	0					No
S24	F	36-40	Yes	27.63	26.12	5.4658	FALSE	FALSE	0					Yes	4	2
S27	F	61-65	No	42.43	37.94	10.5882	FALSE	FALSE	0					Yes	3	3
S30	M	56-60	Yes	40.89	37.22	8.9825	FALSE	FALSE	1	4	1	0	0	No
S43	F	41-45	Yes	43.22	40.88	5.4098	NaN	NaN	1	2	1	2	1	No
S237	F	41-45	Yes	32.89	31.22	5.103	FALSE	FALSE	0					No
S25	M	56-60	Yes	36.7	34.97	4.7225	TRUE	FALSE	1	4	2	3	1	Yes	4	2
S36	F	51-55	No	31.15	29.38	5.6995	NaN	NaN	1	5	1	4	0	Yes	5	1
S38	M	61-65	Yes	37.3	35.81	4	TRUE	FALSE	1	3	4	3	3	Yes	3	3
S49	F	46-50	Yes	68.12	66.88	1.8391	FALSE	FALSE	1	2	1	2	1	Yes	4	3
S51	F	36-40	Yes	35.53	33.73	5.0847	NaN	NaN	1	4	2	0	0	Yes	3	2
S50	M	66-70	Yes	31.73	30.36	4.3353	FALSE	FALSE	0					No
S47	F	31-35	Yes	25.75	24.15	6.2362	FALSE	FALSE	1	4	4	3	3	Yes	4	3
S52	F	31-35	No	36.18	34.35	5.0612	FALSE	FALSE	1	3	2	0	0	No
S44	F	56-60	Yes	29.46	30.75	-4.3897	TRUE	TRUE	1	1	1	3	1	Yes	0	0
S42	M	31-35	No	33.75	30.69	9.0989	FALSE	FALSE	0					No
S46	F	56-60	No	37.45	35.22	5.9578	FALSE	FALSE	0					Yes	2	1
S45	F	36-40	Yes	32.72	30.72	6.1111	FALSE	FALSE	0					No
S34	F	41-45	Yes	35.73	34.08	4.6281	FALSE	FALSE	1	3	1	2	1	Yes	2	1
S154	F	61-65	Yes	45.81	43.79	4.4211	FALSE	FALSE	1	1	1	1	1	Yes	2	2
S37	M	46-50	No	37.3	34.98	6.2308	NaN	NaN	0					No
S41	M	51-55	Yes	25.97	24.68	4.9724	TRUE	FALSE	1	2	2	1	1	No
S39	F	31-35	Yes	24.36	23.13	5.0909	TRUE	TRUE	1	3	3	5	5	Yes	0	0
S48	F	51-55	Yes	32.24	30.1	6.6484	FALSE	FALSE	0					Yes	2	0
S35	F	66-70	Yes	32.26	30.32	6.0194	FALSE	FALSE	0					No
S67	F	46-50	Yes	33.64	30.45	9.4898	FALSE	FALSE	1	0	0	3	1	Yes	0	0
S40	F	61-65	Yes	31.28	29.55	5.5319	FALSE	FALSE	0					Yes	2	2
S32	F	66-70	No	32.04	29.45	8.105	FALSE	FALSE	0					Yes	0	0
S33	F	41-45	Yes	33.19	30.75	7.3684	FALSE	FALSE	0					Yes	0	0
S80	M	26-30	No	38.08	35.57	6.6047	NaN	NaN	0					Yes	2	1
S90	F	36-40	Yes	37.59	36.49	2.9167	TRUE	FALSE	1	3	3	1	2	No
S55	F	41-45	Yes	28.14	27.22	3.3054	FALSE	FALSE	0					No
S56	F	41-45	No	42.51	40.03	5.8333	NaN	NaN	1	2	2	2	2	Yes	3	2
S63	F	26-30	Yes	30.27	28.4	6.1935	FALSE	FALSE	0					Yes	4	1
S62	F	36-40	Yes	30.57	29.05	4.963	FALSE	FALSE	1	5	2	4	1	Yes	5	0
S74	F	36-40	Yes	42.8	41.73	2.4883	NaN	NaN	0					Yes	4	1
S53	F	46-50	Yes	35.7	33.84	5.2254	FALSE	FALSE	1	3	3	0	1	Yes	3	3
S64	F	61-65	Yes	26.44	24.98	5.5593	NaN	NaN	0					No
S54	F	31-35	Yes	63.41	59.84	5.6274	TRUE	TRUE	1	4	4	0	0	Yes	0	0
S70	F	36-40	No	33.94	27.95	17.6409	NaN	NaN	0					No
S66	F	46-50	Yes	41.62	40	3.9149	TRUE	FALSE	1	5	5	5	3	Yes	2	1
S57	F	51-55	Yes	39.92	38.26	4.1889	FALSE	FALSE	0					Yes	4	2
S61	F	26-30	Yes	42.66	40.63	4.7755	TRUE	TRUE	1	4	2	2	2	No
S69	M	46-50	No	31.47	29.36	6.7179	FALSE	FALSE	0					No
S102	F	51-55	Yes	49.55	47.87	3.3876	TRUE	FALSE	1	3	3	3	3	No
S59	F	31-35	Yes	36.58	33.95	7.2	TRUE	FALSE	1	5	2	5	3	Yes	5	2
S75	F	31-35	Yes	43.54	42.1	3.3094	TRUE	FALSE	1	5	3	5	3	Yes	4	2
S58	F	36-40	Yes	34.86	32.05	8.0556	FALSE	FALSE	1	4	2	4	2	Yes	1	1
S71	M	71-75	Yes	36.8	35.4	3.8298	FALSE	FALSE	0					No
S83	M	41-45	Yes	28.59	26.97	5.6585	TRUE	FALSE	1	1	1	1	1	No
S82	F	56-60	No	49.42	47.09	4.7138	FALSE	FALSE	0					No
S72	F	61-65	Yes	28.29	27.46	2.9412	NaN	NaN	1	2	2	2	2	Yes	4	2
S77	F	26-30	Yes	30.52	28.87	5.3993	NaN	NaN	0					Yes	0	0
S81	F	41-45	Yes	36.36	34.39	5.4326	NaN	NaN	1	3	0	3	1	Yes	4	1
S84	F	51-55	Yes	33.37	31.7	5.029	FALSE	FALSE	0					No
S73	F	26-30	Yes	46	44.87	2.4561	TRUE	FALSE	0					No
S79	F	61-65	Yes	29.18	27.64	5.2941	FALSE	FALSE	0					No
S104	F	51-55	Yes	33.48	31.46	6.0317	FALSE	FALSE	0					Yes	4	3
S78	M	41-45	Yes	32.58	31.03	4.7773	FALSE	FALSE	0					Yes	4	3
S105	M	51-55	Yes	34.04	32.12	5.6535	TRUE	FALSE	0					Yes	1	1
S76	F	41-45	Yes	31.09	28.79	7.4118	FALSE	FALSE	0					Yes	3	1
S110	F	56-60	Yes	27.95	26.59	4.881	FALSE	FALSE	1	5	3	2	1	Yes	2	0
S100	F	21-25	No	30.54	28.2	7.6647	NaN	NaN	1	5	2	5	1	No
S109	F	31-35	Yes	26.7	24.44	8.4932	NaN	NaN	1	5	2	4	2	Yes	4	3
S89	M	56-60	Yes	34.45	32.39	6	TRUE	FALSE	1	2	1	2	1	No
S103	F	46-50	Yes	30.42	28.76	5.4658	FALSE	FALSE	1	3	2	4	2	No
S97	F	41-45	Yes	36.33	35.46	2.4138	NaN	NaN	1	5	4	4	4	No
S87	M	56-60	Yes	33.02	32.07	2.8771	FALSE	FALSE	0					No
S88	F	66-70	Yes	31.58	30.42	3.6957	FALSE	FALSE	0					Yes	3	1
S86	F	46-50	Yes	31.41	30.35	3.388	TRUE	FALSE	1	2	1	2	2	Yes	0	0
S91	F	56-60	Yes	32.92	30.98	5.8889	TRUE	TRUE	1	1	1	2	1	Yes	4	4
S96	F	41-45	Yes	41.66	39.97	4.0602	TRUE	FALSE	1	1	1	1	1	No
S101	F	51-55	Yes	34.2	32.96	3.6364	TRUE	FALSE	1	3	3	3	2	Yes	0	0
S99	F	41-45	Yes	44.1	41.42	6.1013	FALSE	FALSE	0					No
S94	F	31-35	Yes	28.13	25.82	8.2162	NaN	NaN	1	3	1	0	0	No
S106	F	56-60	Yes	30.32	28.46	6.152	NaN	NaN	0					No
S148	F	36-40	No	35.6	34.44	3.2836	FALSE	FALSE	0					Yes	2	2
S98	F	56-60	Yes	25.69	24.39	5.0735	FALSE	FALSE	1	3	1	2	0	No
S116	F	51-55	Yes	47.74	46.23	3.1718	FALSE	FALSE	0					Yes	5	5
S95	F	46-50	Yes	29.47	26.63	9.6386	FALSE	FALSE	0					Yes	4	1
S108	F	26-30	Yes	33.45	31.06	7.1364	NaN	NaN	1	3	3	1	2	Yes	3	4
S85	F	51-55	Yes	32.1	30.43	5.2129	NaN	NaN	0					Yes	3	1
S107	M	41-45	Yes	29.95	28.81	3.7885	FALSE	FALSE	0					No
S117	F	41-45	No	32.77	30.96	5.5135	NaN	NaN	0					No
S92	M	61-65	Yes	36.26	34.28	5.4615	TRUE	FALSE	1	2	3	1	1	Yes	0	0
S118	F	31-35	Yes	31.47	30.54	2.9744	FALSE	FALSE	1	5	3	5	3	No
S125	F	26-30	Yes	33.43	32.72	2.1561	FALSE	FALSE	1	4	3	3	2	No
S112	F	46-50	Yes	31.32	29.39	6.1918	FALSE	FALSE	0					No
S111	F	66-70	Yes	26.09	24.89	4.6053	FALSE	FALSE	0					Yes	4	3
S119	F	41-45	Yes	41.48	40.29	2.8794	FALSE	FALSE	1	4	4	3	2	Yes	5	4
S124	F	31-35	Yes	34.33	33.11	3.55	TRUE	FALSE	1	0	0	3	2	No
S120	F	56-60	Yes	35.7	34.26	4.0385	TRUE	FALSE	1	2	2	5	5	Yes	5	5
S142	F	31-35	Yes	35.11	33.18	5.4976	NaN	NaN	0					No
S123	F	71-75	No	30.18	28.86	4.3636	FALSE	FALSE	0					No
S121	F	51-55	Yes	25.42	25.09	1.295	NaN	NaN	1	2	2	0	0	No
S113	M	26-30	Yes	27.43	25.77	6.0667	NaN	NaN	0					No
S146	F	56-60	Yes	29.95	28.26	5.6667	FALSE	FALSE	0					Yes	3	2
S150	M	71-75	No	30.51	29.97	1.7778	NaN	NaN	0					No
S130	M	51-55	No	31.79	28.57	10.1478	FALSE	FALSE	0					Yes	0	0
S114	F	56-60	Yes	28.38	26.45	6.8299	NaN	NaN	0					No
S157	F	51-55	Yes	32.56	30.43	6.5288	FALSE	FALSE	1	4	3	2	1	Yes	4	2
S155	M	56-60	Yes	26.47	24.82	6.2257	FALSE	FALSE	0					No
S160	F	46-50	Yes	38.8	35.54	8.4027	FALSE	FALSE	1	3	1	0	0	Yes	4	1
S131	F	61-65	Yes	27.27	25.52	6.4497	FALSE	FALSE	1	5	3	3	1	Yes	5	2
S147	F	36-40	Yes	28.12	26.56	5.5621	FALSE	FALSE	1	3	3	1	1	No
S115	F	31-35	Yes	26.07	23.58	9.5652	FALSE	FALSE	0					No
S135	F	46-50	Yes	40.99	32.35	21.1024	FALSE	FALSE	0					Yes	4	3
S164	F	61-65	No	43.89	41.77	4.8333	FALSE	FALSE	0					Yes		2
S163	F	36-40	Yes	48.48	44.39	8.4483	TRUE	FALSE	1	4	4	3	3	No
S165	F	31-35	Yes	25.82	23.19	10.2222	FALSE	FALSE	1	5	4	4	3	No
S149	F	66-70	Yes	28.62	26.92	5.9302	FALSE	FALSE	0					No
S161	F	36-40	Yes	27.44	26.31	4.1176	FALSE	FALSE	0					Yes	2	1
S159	F	66-70	Yes	51.83	49.31	4.8837	TRUE	FALSE	1	3	0	3	3	Yes	3	1
S128	F	36-40	Yes	38.46	36.64	4.7419	TRUE	FALSE	1	4	3	1	1	No
S126	F	51-55	Yes	29.75	28.66	3.6842	FALSE	FALSE	0					No
S127	M	41-45	Yes	30.85	28.55	7.4419	FALSE	FALSE	1	2	1	0	0	Yes	4	3
S162	M	46-50	Yes	36.7	34.61	5.7076	NaN	NaN	1	4	1	3	1	No
S158	F	56-60	Yes	39.65	37.49	5.4545	FALSE	FALSE	0					Yes	0	0
S156	F	66-70	Yes	28.32	28.36	-0.1212	FALSE	FALSE	0					No
S152	F	61-65	Yes	35.27	33.61	4.717	FALSE	FALSE	0					Yes	2	1
S197	F	51-55	No	41.55	39.34	5.3177	FALSE	FALSE	0					No
S151	F	56-60	Yes	43.15	40.99	5.0279	FALSE	FALSE	0					No
S153	F	46-50	Yes	27.43	25.86	5.7333	FALSE	FALSE	0					No
S171	F	46-50	No	33.47	31.74	5.1795	NaN	NaN	1	5	0	5	0	No
S145	F	41-45	Yes	39.61	38.14	3.7262	FALSE	FALSE	0					No
S129	F	31-35	Yes	35.1	33.18	5.4815	NaN	NaN	0					No
S132	F	71-75	Yes	29.05	27.54	5.2222	FALSE	FALSE	1	5	2	4	2	No
S141	F	61-65	Yes	36.84	34.67	5.9135	TRUE	FALSE	1	2	0	2	0	Yes	3	0
S144	M	56-60	No	41.8	39.21	6.2	FALSE	FALSE	0					Yes	3	0
S143	F	51-55	Yes	33.3	30.81	7.4742	TRUE	FALSE	1	3	3	3	4	No
S137	F	46-50	No	47.72	45.21	5.271	FALSE	FALSE	0					No
S134	M	71-75	Yes	26.58	25.3	4.8128	FALSE	FALSE	0					No
S139	F	51-55	No	33.3	31.72	4.7423	FALSE	FALSE	0					No
S136	F	76-80	Yes	26.62	25.76	3.25	TRUE	FALSE	0					No
S140	M	36-40	Yes	31.62	30.26	4.3269	FALSE	FALSE	0					Yes	3	2
S166	M	31-35	Yes	31.01	28.86	6.9524	FALSE	FALSE	1	4	1	3	0	Yes	3	0
S168	F	61-65	Yes	28.43	26.98	5.1145	FALSE	FALSE	1	2	2	0	0	Yes	3	2
S133	M	41-45	Yes	29.95	28.72	4.1111	TRUE	FALSE	1	4	4	4	4	Yes	3	2
S173	F	66-70	Yes	29.53	28.09	4.9	TRUE	FALSE	1	1	1	1	1	No
S182	F	61-65	No	47.96	44.77	6.6622	FALSE	FALSE	0					No
S169	F	56-60	Yes	35.3	33.07	6.3212	TRUE	TRUE	1	0	0	3	1	Yes	4	1
S184	F	51-55	Yes	26.15	25.24	3.4965	FALSE	FALSE	0					Yes	1	1
S167	F	66-70	No	25.37	24.14	4.8765	FALSE	FALSE	0					Yes	3	2
S172	M	56-60	No	30.85	29.01	5.9535	FALSE	FALSE	0					No
S170	F	31-35	Yes	32.03	30.31	5.3659	FALSE	FALSE	0					No
S180	M	66-70	Yes	29.75	28.41	4.5263	FALSE	FALSE	0					No
S185	F	46-50	Yes	53.04	49.49	6.6897	TRUE	FALSE	1	0	0	4	3	Yes	4	3
S227	F	51-55	Yes	33.28	31.92	4.1	FALSE	FALSE	1	4	3	4	3	Yes	5	4
S195	F	51-55	No	28.69	27.12	5.5	FALSE	FALSE	0					No
S187	F	46-50	No	26.43	24.89	5.8442	TRUE	FALSE	1	5	0	3	0	Yes	0	0
S181	M	66-70	Yes	33	31.42	4.7826	FALSE	FALSE	0					No
S176	F	56-60	Yes	27.44	25.99	5.2941	TRUE	FALSE	1	3	2	3	2	Yes	4	3
S177	F	41-45	Yes	30.57	28.71	6.087	FALSE	FALSE	1	2	0	3	0	Yes	1	0
S183	F	46-50	Yes	29.18	27.29	6.4706	FALSE	FALSE	0					No
S175	F	41-45	Yes	20.36	19.11	6.1538	FALSE	FALSE	0					Yes	1	1
S216	F	61-65	Yes	36.75	34.69	5.6089	TRUE	FALSE	1	3	2	3	2	No
S205	M	41-45	Yes	36.21	34.39	5.0163	NaN	NaN	0					No
S192	F	51-55	No	47.38	45.31	4.386	FALSE	FALSE	1	5	3	3	2	Yes	3	0
S186	F	51-55	Yes	29.29	27.5	6.1333	TRUE	FALSE	1	5	2	0	0	Yes	4	2
S174	F	26-30	No	31.07	29.56	4.8619	FALSE	FALSE	0					No
S259	F	31-35	Yes	31.78	29.99	5.6545	TRUE	FALSE	0					No
S178	F	66-70	Yes	37.37	34.67	7.2512	TRUE	FALSE	0					No
S60	F	61-65	Yes	31.35	29.41	6.2147	TRUE	FALSE	0					Yes	4	3
S193	F	51-55	Yes	34.48	33.3	3.4263	FALSE	FALSE	1	4	3	1	0	Yes	5	4
S194	F	31-35	Yes	30.82	29.25	5.1309	TRUE	FALSE	1	5	1	5	1	Yes	4	1
S179	F	51-55	No	27.12	25.73	5.1534	NaN	NaN	0					Yes	2	1
S202	M	46-50	Yes	27.26	26.06	4.4211	TRUE	FALSE	1	4	4	4	3	Yes	4	4
S204	F	51-55	Yes	44.14	41.74	5.4432	TRUE	TRUE	1	2	2	0	1	No
S200	F	36-40	Yes	36.02	33.61	6.6957	TRUE	FALSE	1	5	4	2	2	Yes	4	2
S191	F	61-65	Yes	31.86	30.7	3.6474	TRUE	FALSE	1	3	1	3	2	Yes	4	3
S190	F	61-65	No	35.11	34.08	2.9384	FALSE	FALSE	0					No
S203	F	36-40	Yes	65.82	62.22	5.4753	FALSE	FALSE	1	5	0	0	0	No
S198	F	61-65	Yes	28.13	26.65	5.2703	TRUE	FALSE	1	3	1	3	1	No
S188	M	31-35	Yes	34.11	31.98	6.2439	NaN	NaN	1	3	2	2	1	No
S201	F	66-70	Yes	35.59	33.34	6.3071	FALSE	FALSE	0					Yes	0	0
S199	F	56-60	Yes	34.93	33.07	5.3403	NaN	NaN	1	2	2	3	2	No
S213	F	46-50	Yes	33.65	32.35	3.8947	FALSE	FALSE	0					No
S196	F	46-50	Yes	32.04	30.6	4.5161	FALSE	FALSE	1	3	3	3	3	No
S220	F	36-40	Yes	28.34	26.71	5.75	TRUE	TRUE	1	4	4	4	4	No
S228	F	51-55	Yes	29.27	27.89	4.7059	FALSE	FALSE	0					Yes	3	3
S234	F	51-55	Yes	35.01	32.96	5.8824	FALSE	FALSE	1	3	3	4	4	Yes	3	0
S218	F	51-55	Yes	30.66	29.63	3.3684	FALSE	FALSE	1	0	0	0	0	No
S219	F	21-25	Yes	25.74	23.89	7.2	TRUE	FALSE	1	5	5	5	5	Yes	0	0
S229	F	56-60	No	41.56	39.41	5.1818	FALSE	FALSE	1	4	4	0	0	No
S224	F	41-45	No	35.42	33.27	6.1	NaN	NaN	0					No
S214	F	36-40	No	29.12	25.73	11.6571	NaN	NaN	0					No
S211	M	41-45	Yes	48.73	45.71	6.2163	FALSE	FALSE	1	5	3	5	3	No
S223	F	66-70	No	31.24	29.39	5.9375	FALSE	FALSE	0					No
S206	F	56-60	No	50.2	47.31	5.7647	FALSE	FALSE	0					No
S221	F	61-65	Yes	28.71	27.03	5.8503	FALSE	FALSE	0					Yes	5	3
S209	F	66-70	Yes	33.12	31.69	4.3523	FALSE	FALSE	0					Yes	5	4
S212	F	56-60	Yes	25.84	23.98	7.2	FALSE	FALSE	1	5	3	3	3	Yes	4	2
S217	F	56-60	Yes	27.25	25.79	5.3691	FALSE	FALSE	0					Yes	0	0
S215	F	46-50	Yes	57.16	51.79	9.4118	FALSE	FALSE	0					Yes	5	1
S225	M	26-30	Yes	25.25	23.95	5.1705	FALSE	TRUE	0					Yes	0	0
S210	F	31-35	Yes	26.76	25.33	5.3409	NaN	NaN	0					Yes	3	2
S222	F	36-40	Yes	45.34	45.01	0.7422	TRUE	FALSE	1	3	3	3	3	Yes	3	3
S258	F	61-65	Yes	25.89	24.47	5.4863	FALSE	FALSE	0					No
S208	F	56-60	Yes	36.8	34.49	6.2979	FALSE	FALSE	0					Yes	4	1
S207	F	61-65	No	26.95	26.4	2.029	FALSE	FALSE	0					No
S257	M	41-45	Yes	31.75	30.15	5.0233	FALSE	FALSE	0					No
S260	F	36-40	Yes	28.9	26.01	10	NaN	NaN	0					Yes	1	1
S255	M	26-30	Yes	50.39	43.19	14.3059	FALSE	FALSE	1	2	2	1	1	Yes	4	4
S233	F	21-25	Yes	25.84	24.43	5.4857	TRUE	FALSE	1	2	1	2	0	No
S252	F	41-45	Yes	55.15	49.32	10.5691	FALSE	FALSE	0					No
S256	M	66-70	Yes	28.23	26.78	5.1424	FALSE	FALSE	0					Yes	0	0
S251	F	56-60	Yes	44.76	41.44	7.4349	FALSE	FALSE	0					Yes	3	1
S242	F	66-70	Yes	38.79	36.52	5.871	FALSE	FALSE	0					No
S249	F	51-55	Yes	24.69	23.94	3.0719	TRUE	FALSE	0					No
S248	F	26-30	Yes	46.17	45.56	1.3383	TRUE	FALSE	1	3	1	2	1	Yes	0	0
S247	F	26-30	Yes	41.01	38.79	5.4286	FALSE	FALSE	1	4	4	2	2	No
S254	F	56-60	Yes	29.24	27.38	6.3636	TRUE	FALSE	1			3	4	Yes	3
S246	F	41-45	Yes	34.56	32.26	6.6667	NaN	NaN	0					No
S250	F	56-60	Yes	41.94	38.51	8.1982	FALSE	FALSE	0					No
S236	F	56-60	Yes	30.15	28.79	4.5254	FALSE	FALSE	0					No
S268	F	66-70	Yes	38.97	37.06	4.9091	TRUE	FALSE	1	2	1	1	1	No
S243	F	71-75	Yes	36.02	34.13	5.2609	FALSE	FALSE	0					No
S235	F	66-70	Yes	27.53	26.79	2.695	FALSE	FALSE	0					Yes	0	0
S231	M	66-70	Yes	33.31	31.18	6.3936	TRUE	FALSE	0					No
S241	F	61-65	No	25.96	24.46	5.7692	FALSE	FALSE	1	1	1	0	0	Yes	4	2
S319	F	46-50	Yes	36.76	33.4	9.1463	FALSE	TRUE	1	3	2	0	0	Yes	3	3
S240	M	41-45	Yes	43.04	40.61	5.6667	FALSE	FALSE	0					No
S245	F	26-30	Yes	27.09	25.5	5.896	NaN	NaN	1	4	3	4	2	No
S230	F	41-45	Yes	33.57	31.6	5.8654	TRUE	FALSE	1	5	2	5	3	Yes	5	2
S265	F	56-60	Yes	26.6	25.13	5.5484	FALSE	FALSE	0					Yes	5	3
S270	F	51-55	Yes	29.44	25.83	12.2606	NaN	NaN	1	5	0	5	0	Yes	5	0
S271	F	31-35	Yes	32.29	30.99	4.049	FALSE	FALSE	1	5	3	3	0	Yes	5	2
S238	F	51-55	Yes	34.67	32.68	5.7426	FALSE	FALSE	0					No
S269	M	41-45	Yes	38.37	35.36	7.8367	FALSE	FALSE	0					No
S264	M	41-45	Yes	36.75	35.64	3.0258	FALSE	FALSE	0					No
S272	M	31-35	Yes	27.57	26.72	3.0855	FALSE	FALSE	0					No
S273	F	51-55	Yes	41.1	38.41	6.5587	FALSE	FALSE	1	4	0	3	0	Yes	4	1
S274	F	41-45	Yes	36.28	33.96	6.4057	FALSE	FALSE	1	2	1	2	2	No
S239	F	41-45	Yes	34.5	32.77	5.0249	FALSE	FALSE	1	3	3	3	3	Yes	3	1
S295	F	36-40	Yes	43.1	40.72	5.5233	TRUE	FALSE	1	4	1	2	0	Yes	5	1
S267	F	46-50	Yes	52.34	49.33	5.7566	FALSE	FALSE	1	3	1	2	1	Yes	4	1
S279	F	41-45	Yes	39.03	35.96	7.8725	FALSE	FALSE	0					Yes	3	0
S262	M	46-50	Yes	44.18	38.84	12.0937	NaN	NaN	0					No
S266	F	41-45	Yes	45.05	42.3	6.1111	FALSE	FALSE	0					No
S263	M	56-60	Yes	26.31	25.09	4.6392	FALSE	FALSE	0					No
S286	F	66-70	Yes	38.1	35.91	5.7658	FALSE	FALSE	0					Yes	3	2
S280	M	36-40	Yes	31.97	29.94	6.3454	FALSE	FALSE	0					No
S276	F	61-65	Yes	26.62	25.18	5.4118	TRUE	FALSE	0					Yes	3	3
S278	M	36-40	Yes	35.44	32.72	7.6667	FALSE	FALSE	1	3	3	1	1	No
S277	F	46-50	Yes	33.48	31.46	6.0317	NaN	NaN	0					No
S287	M	71-75	Yes	28.63	26.83	6.278	TRUE	FALSE	1	2	1	2	1	Yes	3	1
S275	M	56-60	Yes	36.28	34.41	5.1634	FALSE	FALSE	0					No
S288	F	51-55	Yes	26.78	25.2	5.9064	FALSE	FALSE	0					No
S289	F	36-40	Yes	42.67	39.98	6.3277	FALSE	FALSE	0					No
S285	F	31-35	Yes	36.03	33.29	7.6142	TRUE	FALSE	1	3	3	3	3	No
S284	F	41-45	Yes	44.97	42.15	6.2786	FALSE	FALSE	1	4	2	5	1	Yes	5	2
S298	F	56-60	Yes	30.24	28.94	4.3045	FALSE	FALSE	0					Yes	2	2
S283	F	56-60	Yes	31.58	29.83	5.5435	FALSE	FALSE	0					Yes	4	2
S292	F	66-70	Yes	29.78	28.02	5.9218	FALSE	FALSE	0					No
S281	F	61-65	Yes	33.78	32.03	5.2023	NaN	NaN	0					No
S282	M	56-60	Yes	51.56	46.32	10.1739	FALSE	FALSE	1	3	1	3	1	Yes	5	2
S293	F	66-70	Yes	43.4	40.46	6.7755	FALSE	TRUE	0					Yes	5	5
S315	F	26-30	Yes	30.45	28.96	4.9169	TRUE	FALSE	1	3	1	5	2	No
S296	F	41-45	Yes	32.48	29.86	8.0909	NaN	NaN	1	3	3	2	2	Yes	1	0
S301	F	46-50	Yes	25.4	23.94	5.7432	TRUE	FALSE	0					Yes	4	3
S309	M	36-40	Yes	25.42	24.48	3.7273	NaN	NaN	0					No
S303	M	31-35	Yes	27.98	26.29	6.0513	TRUE	FALSE	1	5	1	5	0	Yes	3	0
S304	F	51-55	Yes	35.1	32.03	8.7531	TRUE	FALSE	1	3	0	4	1	Yes	3	0
S305	F	56-60	Yes	30.66	28.83	6	TRUE	FALSE	1	2	2	2	2	Yes	3	3
S314	F	61-65	Yes	50.84	47.74	6.0952	FALSE	FALSE	0					Yes	4	3
S300	M	41-45	No	34	32.14	5.4852	FALSE	FALSE	0					No
S316	M	46-50	Yes	34.14	32.51	4.7913	FALSE	FALSE	0					No
S310	M	56-60	Yes	26.73	25.28	5.4144	FALSE	FALSE	0					No
S308	M	36-40	Yes	42.75	40.64	4.9451	FALSE	FALSE	1	5	3	2	1	Yes	5	2
S307	F	31-35	Yes	32.1	32.5	-1.2258	FALSE	FALSE	0					No
S299	F	26-30	Yes	47.45	45.07	5.0206	FALSE	FALSE	0					No
S320	F	56-60	Yes	29.05	27.6	5	FALSE	FALSE	1	2	0	3	1	Yes	5	2
S318	F	46-50	Yes	25.24	24.03	4.7826	FALSE	FALSE	0					No
S317	F	56-60	Yes	27.43	26.08	4.9333	FALSE	FALSE	0					Yes	4	1
S313	F	41-45	Yes	41.15	39.19	4.7843	TRUE	FALSE	1	4	4	4	4	No
S311	F	31-35	Yes	31.61	29.55	6.5263	FALSE	FALSE	1	4	2	4	1	Yes	5	1
S321	F	56-60	Yes	32.96	30.7	6.872	TRUE	FALSE	1	0	0	2	2	Yes	3	2
S323	F	31-35	Yes	41.05	42.01	-2.3333	FALSE	FALSE	1	3	3	5	5	No
S332	F	56-60	Yes	41.36	39.51	4.4813	FALSE	FALSE	1	2	2	2	2	Yes	0	1
S327	F	51-55	Yes	30.66	29.07	5.2105	FALSE	FALSE	0					No
S329	F	46-50	Yes	32.12	29.7	7.5355	FALSE	FALSE	0					No
S328	F	56-60	Yes	30.66	28.55	6.879	FALSE	FALSE	0					No
S336	F	46-50	Yes	28.73	26.57	7.5281	FALSE	FALSE	1	5	2	2	0	Yes	1	0
S335	F	71-75	Yes	34.45	32.7	5.0909	FALSE	FALSE	0					Yes	5	4
S333	F	36-40	Yes	42.97	40.39	6.0181	NaN	NaN	0					Yes	0	0
S326	F	56-60	Yes	36.79	34.67	5.7851	FALSE	FALSE	0					Yes	0	0
S330	F	41-45	Yes	45.15	42.89	5.0209	TRUE	FALSE	1	5	4	4	3	No
S324	F	41-45	Yes	36.96	34.83	5.7642	TRUE	FALSE	1	3	2	1	1	Yes	2	1
S325	M	26-30	No	25.84	24.01	7.0909	NaN	NaN	0					No
S331	F	41-45	Yes	20.98	20.81	0.8077	TRUE	FALSE	1	2	2	0	0	No
S345	F	36-40	Yes	33.96	31.72	6.6087	NaN	NaN	0					No
S340	M	41-45	Yes	31.32	29.12	7.05	FALSE	FALSE	1	3	1	0	0	Yes	3	1
S339	F	41-45	Yes	27.8	27.25	1.9737	TRUE	FALSE	1	2	2	0	0	Yes	4	2
S338	M	36-40	Yes	38.44	36.18	5.8874	FALSE	FALSE	0					Yes	3	3
S341	F	41-45	Yes	36.03	33.98	5.6853	FALSE	FALSE	0					No
S344	M	46-50	Yes	32.81	30	8.581	FALSE	FALSE	0					No
S350	F	46-50	No	31.38	29.93	4.6407	FALSE	FALSE	0					No
S348	F	31-35	Yes	31.95	30.32	5.098	FALSE	FALSE	0					Yes	1	1
S349	M	41-45	No	38.77	38.47	0.7843	FALSE	FALSE	1	2	2	3	3	Yes	3	3

## Sheet: Table S2
	Characteristics		Baseline	intensity Improvement at T1
			Anxiety or Depression or Sleep Problems	Anxiety	Depression	Insomnia
	Weight
	BMI at T0		34.6(7.3)	35.6(8.3)	35.6(8.3)	34.9(7.7)
	Normal		4	2	2	2
	Overweight		89	37	37	43
	Obese class 1		107	38	39	46
	Obese class 2		63	29	28	37
	Obese class 3		65	36	37	32
	FGID
	Yes		277	132	133	143
	No		51	10	10	17
	Gender
	Female		258	119	122	133
	Male		70	23	21	27
	Age		48.7(12.2)	46(11.7)	45.9(11.4)	49.3(11.4)
	Weight trajectory
	Weight gain		2	1	1	1
	No change		30	17	17	11
	3-5% weight loss		85	37	35	44
	5-10% weight loss		198	83	86	98
	More than 10% weight loss		13	4	4	6
	Medications
	Antidepressants		12	10	9	9
	Antianxiolytics		76	62	61	45
	Total		328	142	143	160

## Sheet: Table S3
Table S1. Genetic scores used in the study. For each genetic score used we provide its abbreviation as used on the main text, the number of genetic variants, reference to the original scientific study, and GWAS Catalog identifier when available.
Genetic Score	Abbreviation	N Variants	Reference Link	GWAS Catalogue
Alcohol Use Disorder	AUD	7	http://doi.org/10.1038/s41467-019-09480-8	GCST012354
Major Depressive Disorder	MDD	94	http://doi.org/10.1038/s41593-018-0326-7	GCST007342
Obstructive Sleep Apnea	OSA	4	http://doi.org/10.1183/13993003.03091-2020	GCST011921
Type 1 Diabetes	T1D	34	http://doi.org/10.1038/s41588-021-00880-5	GCST90013445
Height	Height	9597	https://doi.org/10.1093/hmg/ddy271
Anxiety	ANX	37	http://doi.org/10.1038/s41562-021-01094-9
Irritable bowel syndrome	IBS	5	http://doi.org/10.1038/s41588-021-00950-8	GCST90016564
Non-Alcoholic Fatty Liver Disease	NAFLD	6	http://doi.org/10.1002/hep4.1805	GCST90054782
Alcohol Use Disorder Identification Test-Consumption	AUDIT-C	10	http://doi.org/10.1038/s41467-019-09480-8
Inflammatory Bowel Disease	IBD	55	http://doi.org/10.1038/ng.3359	GCST003043
Attention Deficit Hyperactivity Disorder	ADHD	18	http://doi.org/10.1038/s41398-020-01195-5	GCST012093
Gastroesophageal Reflux Disease	GERD	23	http://doi.org/10.1038/s41467-019-11968-2	GCST008832
Type 2 Diabetes	T2D	488	https://doi.org/10.1038/s41588-020-0637-y
Body Mass Index	BMI	2511	https://doi.org/10.1093/hmg/ddy271
waist-to-hip ratio adjusted for body mass index	WHRadjBMI	303	http://doi.org/10.1093/hmg/ddy327	GCST009001
Bipolar Disorder	BPD	59	http://doi.org/10.1038/s41588-021-00857-4

## Sheet: Table S4
			Anxiety Severity Improvement
	Predictor		0	1	2	3	4	5	p-value
	BMI at T0		35.45(8.12)	35.13(7.62)	35.87(7.84)	36.76(8.34)	32.76(4.97)	38.79(15.8)	0.912637
	Normal		2	0	0	0	0	0	0.638271
	Overweight		15	6	9	4	1	2
	Obese Class 1		14	10	8	4	2	1
	Obese Class 2		8	11	5	4	0	0
	Obese Class 3		17	3	10	5	1	1
	FGID
	Yes		52	29	31	16	3	2	0.0114507
	No		4	1	1	1	1	2
	Gender
	Female		49	25	27	14	3	4	0.944879
	Male		7	5	5	3	1	0
	Age		46.12(10.52)	46.8(12.71)	45.28(11.79)	45.12(12.11)	43.25(9.91)	47.5(5.68)	0.985225
	weight loss group
	weight Gain		1	0	0	0	0	0	0.25625
	No change		10	4	3	0	0	0
	3-5% weight loss		15	5	12	3	0	0
	5-10% weight loss		29	20	16	14	4	3
	More than 10% weight loss		1	1	1	0	0	1
	Total		56	30	32	17	4	4
			Depression Severity Improvement
	Predictor		0	1	2	3	4	5	p-value
	BMI at T0		35.75(8.44)	37.57(9.11)	34.24(6.8)	35.08(8.57)	34.37(6.12)	30.3(2.32)	0.588956
	Normal		2	0	0	0	0	0	0.367607
	Overweight		17	5	11	2	0	2
	Obese Class 1		11	12	5	6	3	1
	Obese Class 2		19	3	6	1	0	0
	Obese Class 3		17	9	6	3	1	0
	FGID
	Yes		61	28	28	11	2	2	0.00412061
	No		5	1	0	1	2	1
	Gender
	Female		55	23	24	11	4	2	0.840605
	Male		11	6	4	1	0	1
	Age		45.71(11.45)	49.07(11.84)	47.07(12.13)	40.08(8.47)	40.0(11.18)	44.67(9.1)	0.268312
	weight loss group
	weight Gain		0	0	1	0	0	0	0.557
	No change		10	5	1	1	0	0
	3-5% weight loss		18	10	5	4	0	0
	5-10% weight loss		37	13	20	7	4	2
	More than 10% weight loss		1	1	1	0	0	1
	Total		66	29	28	12	4	3
			Insomnia Severity Improvement
	Predictor		0	1	2	3	4	5	p-value
	BMI at T0		34.59(7.56)	34.48(7.85)	34.04(7.27)	36.8(7.14)	40.76(10.61)	30.0(0.56)	0.372429
	Normal		2	0	0	0	0	0	0.848423
	Overweight		13	13	10	6	0	1
	Obese Class 1		15	15	8	5	2	1
	Obese Class 2		14	10	4	9	0	0
	Obese Class 3		9	7	5	9	2	0
	FGID
	Yes		46	40	25	27	3	2	0.791194
	No		7	5	2	2	1	0
	Gender
	Female		43	38	23	23	4	2	0.981436
	Male		10	7	4	6	0	0
	Age		48.89(12.09)	50.6(11.39)	52.44(10.24)	46.48(10.37)	43.25(8.44)	46.0(7.0)	0.331734
	weight loss group
	weight Gain		1	0	0	0	0	0	0.770508
	No change		4	3	2	2	0	0
	3-5% weight loss		15	14	8	6	0	1
	5-10% weight loss		30	27	17	20	4	0
	More than 10% weight loss		3	1	0	1	0	1
	Total		53	45	27	29	4	2

## Sheet: Table S5
	Anxiety Intensity Change
	Category	Variable	0	1	2	3
	Gut Microbiome	Dorea	4.78(1.026)	4.952(1.002)	4.452(0.906)	4.733(0.724)
		Ruminococcaceae_UBA1819	2.034(0.951)	2.036(0.976)	2.03(1.288)	1.943(0.885)
		Ruminococcaceae_DTU089	1.537(0.685)	1.818(1.016)	1.861(1.178)	2.233(0.799)
		Prevotella	4.12(2.257)	4.807(2.657)	5.073(2.467)	5.629(2.331)
		Oscillospiraceae_UCG003	2.533(0.842)	2.267(0.8)	2.074(0.753)	2.39(0.792)
		Eubacterium ventriosum group	2.377(0.958)	2.208(1.0)	2.083(1.017)	1.638(0.809)
		Adlercreutzia	1.808(0.841)	1.673(0.577)	1.772(0.618)	2.059(0.786)
		MGB004	6.614(0.594)	6.408(0.377)	6.198(0.674)	6.238(0.513)
	Genetic Scores	IBS	0.223(1.006)	0.215(0.858)	0.023(0.792)	-0.368(0.96)
		BMI	-0.107(1.078)	0.142(1.185)	-0.106(0.964)	0.443(0.969)
		OSA	0.02(0.913)	-0.094(1.093)	-0.106(0.938)	0.442(0.732)
	Depression Intensity Change
	Category	Variable	0	1	2	3
	Gut Microbiome	MGB053	6.457(0.349)	6.361(0.288)	6.383(0.271)	6.346(0.233)
		MGB015	6.421(0.208)	6.401(0.148)	6.388(0.15)	6.397(0.215)
		MGB026	4.608(3.237)	4.464(3.172)	4.099(3.669)	5.089(3.191)
		MGB027	6.354(1.154)	6.41(0.81)	6.404(0.643)	6.78(0.547)
		Clostridium innocuum group	2.554(1.08)	1.571(0.574)	2.351(1.249)	1.745(0.602)
		Oscillospiraceae_UCG003	2.257(0.721)	2.778(0.814)	1.99(0.902)	2.418(0.614)
		Anaerostipes	4.945(1.154)	4.424(1.336)	5.021(0.836)	4.488(1.137)
		Eubacterium ventriosum group	2.285(1.031)	2.218(0.871)	1.837(0.963)	2.539(0.552)
		Lactobacillus	2.304(1.344)	2.229(1.493)	2.333(1.493)	2.31(1.009)
		Negativibacillus	2.327(0.864)	2.291(0.858)	1.93(1.093)	2.281(0.576)
		Prevotella	4.5(2.611)	4.348(2.175)	5.427(2.171)	4.554(2.973)
		Oscillibacter	2.616(1.254)	2.308(1.022)	2.533(1.242)	2.137(0.87)
		Actinomyces	1.47(0.89)	1.149(0.49)	1.643(0.71)	1.728(0.551)
	Genetic Scores	OSA	-0.037(0.959)	-0.023(1.086)	0.067(0.783)	0.052(1.129)
		AUD	-0.135(0.93)	-0.311(0.939)	0.315(0.739)	-0.226(1.061)
		Height	-0.049(0.9)	-0.085(1.117)	-0.16(0.979)	-0.395(1.078)
	Insomnia Intensity Change
	Category	Variable	0	1	2	3
	Gut Microbiome	Butyricimonas	2.339(0.823)	2.511(0.932)	2.641(0.956)	2.504(0.887)
		Roseburia	4.441(1.503)	4.802(1.347)	4.518(1.525)	5.468(1.067)
		MGB026	4.05(2.924)	4.514(3.106)	4.697(3.342)	5.04(3.477)
	Genetic Scores	T1D	0.02(0.874)	-0.159(1.156)	-0.275(0.697)	0.214(1.031)
		T2D	0.086(1.055)	0.096(1.269)	0.016(0.803)	-0.507(0.871)
	Anxiety or Depression at T0
	Category	Variable	0	1
	Genetic Scores	AUD	0.029(1.037)	-0.05(0.94)
		MDD	0.103(0.96)	-0.086(1.039)
	Sleep Problems at T0
	Category	Variable	0	1
	Gut Microbiome	MGB040	6.357(0.398)	6.504(0.417)
		MGB038	6.453(0.688)	6.406(0.77)

## Sheet: Table S6
	Anxiety Improvement
	A. Demographic factors
		coef	std err	z	P>|z|	[0.025	0.975]
	Intercept	-3.6632	0.506	-7.237	0	-4.655	-2.671
	weight_loss_group[T.5-10% weight loss]	0.0921	0.149	0.618	0.537	-0.2	0.384
	weight_loss_group[T.More than 10% weight loss]	-0.0606	0.422	-0.144	0.886	-0.888	0.767
	weight_loss_group[T.No change]	0.6163	0.204	3.021	0.003	0.216	1.016
	weight_loss_group[T.weight Gain]	2.273	1.015	2.239	0.025	0.283	4.263
	FGID[T.Yes]	0.0235	0.282	0.083	0.934	-0.53	0.577
	Gender[T.M]	0.2898	0.191	1.518	0.129	-0.084	0.664
	BMI_T0	0.0044	0.008	0.545	0.585	-0.011	0.02
	Age	0.0073	0.006	1.232	0.218	-0.004	0.019
	PC1	-1.8022	8.87	-0.203	0.839	-19.188	15.583
	PC2	-3.8839	8.462	-0.459	0.646	-20.469	12.701
	PC3	-20.2168	6.763	-2.989	0.003	-33.472	-6.961
	PC4	-17.5375	10.067	-1.742	0.081	-37.268	2.193
	PC5	-3.4347	5.654	-0.607	0.544	-14.517	7.647
	B. Genetic factors
	var	beta	beta_se	pvalue	nobs	fdr_bh
	IBS	0.248306	0.0788265	0.00163251	135	0.0149258
	BMI	-0.218878	0.0703603	0.00186573	135	0.0149258
	OSA	-0.232283	0.0869107	0.00752514	135	0.0401341
	Height	0.147623	0.0768705	0.0548055	135	0.219222
	IBD	0.139607	0.0947819	0.140771	135	0.395002
	ADHD	-0.10923	0.0774429	0.158405	135	0.395002
	BPD	-0.104112	0.0763719	0.172814	135	0.395002
	T2D	-0.0872953	0.0752493	0.246016	135	0.492031
	MDD	0.0853933	0.0807588	0.290336	135	0.516152
	AUD	-0.083188	0.121611	0.493943	135	0.790309
	NAFLD	-0.0528656	0.0989789	0.593266	135	0.850949
	WHRadjBMI	-0.0392713	0.0835204	0.638212	135	0.850949
	T1D	0.0366319	0.0938812	0.696393	135	0.851074
	GERD	0.0212571	0.089403	0.812061	135	0.851074
	ANX	-0.0227167	0.0993702	0.819174	135	0.851074
	AUDITC	-0.017397	0.092661	0.851074	135	0.851074
	C. Microbiome factors, genera
	var	beta	beta_se	pvalue	nobs	fdr_bh
	Dorea	0.250897	0.080095	0.00173332	118	0.0717645
	UBA1819	0.305538	0.102314	0.00282386	76	0.0717645
	DTU089	-0.385874	0.133644	0.00388513	64	0.0717645
	Prevotella	-0.128599	0.0450464	0.00430622	51	0.0717645
	UCG003	0.418126	0.148208	0.0047843	65	0.0717645
	Eubacterium_ventriosum_group	0.23794	0.0931624	0.0106482	97	0.133103
	Adlercreutzia	-0.469534	0.190205	0.0135654	77	0.145344
	Ruminococcus	0.20431	0.0892285	0.0220363	95	0.20659
	Lachnospiraceae_UCG004	0.224961	0.107003	0.0355207	95	0.296006
	Monoglobus	0.205448	0.105	0.0503886	113	0.377914
	Faecalibacterium	-0.0999107	0.0586346	0.0883896	127	0.531856
	Oscillibacter	0.143509	0.0876473	0.101557	126	0.531856
	Ruminococcus_torques_group	0.139898	0.0875767	0.110169	132	0.531856
	Christensenellaceae_R7_group	0.143307	0.0944817	0.129325	90	0.531856
	Tyzzerella	-0.113567	0.0754788	0.13242	80	0.531856
	Dialister	-0.118294	0.0790749	0.134661	61	0.531856
	Lachnospira	0.134169	0.0906077	0.138669	110	0.531856
	Eubacterium_coprostanoligenes_group	0.107205	0.0743435	0.149296	122	0.531856
	Lachnospiraceae_ND3007_group	0.17978	0.125845	0.153123	85	0.531856
	Roseburia	-0.0824088	0.0583946	0.158173	126	0.531856
	Anaerotruncus	0.118852	0.0846735	0.160421	72	0.531856
	Eubacterium_hallii_group	-0.132134	0.0944054	0.16162	123	0.531856
	Eubacterium_xylanophilum_group	0.177309	0.127129	0.163103	62	0.531856
	Alistipes	0.104749	0.0827936	0.205805	124	0.622062
	Lachnospiraceae_FCS020_group	-0.173332	0.137469	0.207354	84	0.622062
	Turicibacter	-0.117877	0.0967213	0.222946	66	0.643114
	Collinsella	-0.116997	0.0988407	0.236533	108	0.657037
	Lachnoclostridium	0.0701157	0.064557	0.277432	135	0.743122
	Intestinibacter	0.0835145	0.0807888	0.301258	66	0.776469
	Colidextribacter	0.100313	0.0989291	0.310587	125	0.776469
	Lachnospiraceae_NK4A136_group	-0.0736076	0.0824176	0.371801	112	0.868434
	Bifidobacterium	-0.0517074	0.0592452	0.382789	99	0.868434
	Negativibacillus	0.116022	0.141716	0.412961	76	0.868434
	Eisenbergiella	0.0789273	0.0997922	0.428992	62	0.868434
	UCG005	-0.108961	0.140046	0.436548	81	0.868434
	CAG56	0.101949	0.133645	0.445562	56	0.868434
	Erysipelatoclostridium	-0.0637459	0.0840276	0.448074	98	0.868434
	Akkermansia	-0.071097	0.0941251	0.450041	64	0.868434
	Subdoligranulum	-0.0580759	0.0771491	0.451586	118	0.868434
	Marvinbryantia	-0.0753927	0.103119	0.464703	79	0.871318
	UCG002	-0.0957451	0.135069	0.478411	87	0.874673
	Clostridium_innocuum_group	-0.0923749	0.133813	0.489987	54	0.874673
	Eubacterium_eligens_group	-0.0656823	0.0977176	0.501479	83	0.874673
	Bacteroides	0.0559219	0.0877136	0.523766	134	0.885605
	Odoribacter	0.0828529	0.139121	0.551478	85	0.885605
	Erysipelotrichaceae_UCG003	0.0606804	0.1031	0.556158	85	0.885605
	UnannotatedLachnospiraceaeFamily	0.0412649	0.0708349	0.560196	132	0.885605
	Butyricicoccus	0.068221	0.119103	0.566787	129	0.885605
	Lactococcus	-0.0461359	0.0897486	0.607212	67	0.916037
	GCA900066575	0.0509744	0.100129	0.610691	87	0.916037
	Blautia	-0.0427133	0.101336	0.673389	135	0.948175
	Bilophila	0.0542002	0.133972	0.685797	100	0.948175
	UnannotatedRuminococcaceaeFamily	0.0642187	0.160788	0.689599	68	0.948175
	Anaerostipes	0.0302021	0.0769013	0.694513	132	0.948175
	Parabacteroides	-0.0311374	0.0840005	0.710875	124	0.948175
	Clostridium_sensu_stricto_1	-0.028777	0.0823259	0.726677	76	0.948175
	Lactobacillus	0.0228213	0.0707229	0.746933	71	0.948175
	Actinomyces	-0.0659081	0.212687	0.75665	70	0.948175
	Incertae_Sedis	-0.0201693	0.0655206	0.758211	132	0.948175
	Lachnospiraceae_UCG001	0.0322805	0.106104	0.760949	79	0.948175
	Eggerthella	0.0324069	0.11908	0.785511	82	0.948175
	Phascolarctobacterium	-0.0334597	0.126251	0.79099	76	0.948175
	Parasutterella	-0.0168631	0.0762574	0.824988	81	0.948175
	Streptococcus	0.011765	0.056921	0.836253	135	0.948175
	NK4A214_group	0.0357949	0.177189	0.839905	62	0.948175
	Romboutsia	-0.0123802	0.0641951	0.847074	94	0.948175
	Coprococcus	-0.0214903	0.115018	0.851784	104	0.948175
	Ruminococcus_gnavus_group	0.0113427	0.0641618	0.859678	82	0.948175
	Fusicatenibacter	0.014664	0.103915	0.887778	119	0.964976
	Ruminococcus_gauvreauii_group	-0.00995949	0.0905469	0.912415	102	0.967174
	Butyricimonas	-0.0167404	0.157946	0.915592	53	0.967174
	Sutterella	0.00667891	0.121918	0.956312	68	0.98954
	Family_XIII_AD3011_group	0.00701538	0.157066	0.964374	74	0.98954
	EscherichiaShigella	0.00189088	0.0637721	0.976346	69	0.98954
	Flavonifractor	-0.000809057	0.0763075	0.991541	93	0.991541
	D. Microbiome factors, functional pathways
	var	beta	beta_se	pvalue	nobs	fdr_bh	Description
	MGB004	0.383399	0.130877	0.00339552	135	0.135821	Kynurenine synthesis
	MGB051	0.189469	0.0955222	0.0473106	54	0.580299	Glutamate degradation II
	MGB026	-0.118416	0.0624361	0.0578807	91	0.580299	Nitric oxide synthesis II (nitrite reductase)
	MGB031	0.656019	0.376155	0.0811569	135	0.580299	17-beta-Estradiol degradation
	MGB052	0.31648	0.184178	0.0857	135	0.580299	Butyrate synthesis I
	MGB006	1.31146	0.766401	0.0870449	135	0.580299	Glutamate synthesis I
	MGB027	-0.167556	0.109364	0.125501	135	0.675606	Nitric oxide degradation I (NO dioxygenase)
	MGB041	0.094217	0.0655446	0.150591	135	0.675606	Menaquinone synthesis (vitamin K2) II (alternative pathway: futalosine pathway)
	MGB024	-0.365652	0.255261	0.152011	135	0.675606	DOPAC synthesis
	MGB048	-0.0555629	0.0434206	0.20067	125	0.802679	Propionate synthesis I
	MGB054	0.20235	0.182373	0.267198	135	0.876486	Propionate synthesis II
	MGB050	0.164232	0.152666	0.282034	135	0.876486	Glutamate degradation I
	MGB055	0.220895	0.214155	0.302319	135	0.876486	Propionate synthesis III
	MGB032	0.482275	0.471883	0.30677	135	0.876486	Quinolinic acid synthesis
	MGB053	0.254273	0.283703	0.37011	135	0.882392	Butyrate synthesis II
	MGB043	0.439291	0.567001	0.43848	135	0.882392	Acetate synthesis I
	MGB019	-0.0551904	0.0764055	0.470088	135	0.882392	GABA degradation
	MGB009	-0.0713337	0.0993573	0.472787	106	0.882392	Histamine synthesis
	MGB038	0.0826622	0.117235	0.480751	135	0.882392	Inositol degradation
	MGB036	0.373822	0.532858	0.482966	135	0.882392	S-Adenosylmethionine (SAM) synthesis
	MGB033	0.356228	0.538112	0.507974	135	0.882392	Quinolinic acid degradation
	MGB034	0.0539286	0.0846974	0.524306	135	0.882392	Isovaleric acid synthesis I (KADH pathway)
	MGB020	-0.0227811	0.0410766	0.579168	105	0.882392	GABA synthesis I
	MGB010	-0.0227811	0.0410766	0.579168	105	0.882392	Histamine degradation
	MGB037	0.185188	0.347149	0.593718	135	0.882392	Inositol synthesis
	MGB040	-0.124592	0.234672	0.595475	135	0.882392	Menaquinone synthesis (vitamin K2) I
	MGB021	0.0288644	0.0543876	0.595615	131	0.882392	GABA synthesis II
	MGB007	0.289876	0.60109	0.629628	135	0.889422	Glutamate synthesis II
	MGB005	0.274025	0.594473	0.644831	135	0.889422	Tryptophan synthesis
	MGB049	0.0336063	0.100581	0.738287	135	0.929629	Tryptophan degradation
	MGB047	0.0746291	0.265591	0.778716	135	0.929629	Acetate degradation
	MGB022	0.0372087	0.133655	0.78071	135	0.929629	GABA synthesis III
	MGB045	0.121102	0.510761	0.812578	135	0.929629	Acetate synthesis III
	MGB039	0.0278694	0.124024	0.822205	135	0.929629	g-Hydroxybutyric acid (GHB) degradation
	MGB023	-0.00855147	0.0510891	0.867068	130	0.929629	Dopamine degradation
	MGB035	-0.0855694	0.527372	0.871104	135	0.929629	Isovaleric acid synthesis II (KADC pathway)
	MGB015	0.0750626	0.477901	0.875192	135	0.929629	p-Cresol synthesis
	MGB044	0.073631	0.500959	0.883148	135	0.929629	Acetate synthesis II
	MGB029	0.063603	0.681533	0.925647	135	0.949381	ClpB (ATP-dependent chaperone protein)
	MGB056	0.00177104	0.0414464	0.965916	109	0.965916	Propionate degradation I

## Sheet: Table S7
	Depression Improvement
	A. Demographic factors
		coef	std err	z	P>|z|	[0.025	0.975]
	Intercept	-3.5806	0.664	-5.393	0	-4.882	-2.279
	FGID[T.Yes]	-0.3467	0.382	-0.907	0.365	-1.096	0.403
	weight_loss_group[T.5-10% weight loss]	-0.1177	0.188	-0.627	0.531	-0.486	0.251
	weight_loss_group[T.More than 10% weight loss]	-0.0513	0.337	-0.152	0.879	-0.711	0.609
	weight_loss_group[T.No change]	0.203	0.303	0.67	0.503	-0.391	0.797
	weight_loss_group[T.weight Gain]	-0.4066	0.22	-1.852	0.064	-0.837	0.024
	Gender[T.M]	0.1672	0.201	0.832	0.406	-0.227	0.561
	BMI_T0	0.0004	0.013	0.029	0.977	-0.025	0.026
	Age	0.0192	0.008	2.286	0.022	0.003	0.036
	PC1	14.1773	10.609	1.336	0.181	-6.615	34.97
	PC2	3.5362	6.879	0.514	0.607	-9.947	17.019
	PC3	-4.1433	8.243	-0.503	0.615	-20.299	12.012
	PC4	19.3137	10.114	1.91	0.056	-0.51	39.137
	PC5	-14.6074	7.001	-2.087	0.037	-28.328	-0.887
	B. Genetic factors
	var	beta	beta_se	pvalue	nobs	fdr_bh
	OSA	-0.235138	0.0879193	0.00748455	135	0.119753
	AUD	-0.217964	0.0961125	0.0233411	135	0.145926
	Height	0.168152	0.0762136	0.0273612	135	0.145926
	BPD	-0.144848	0.0774496	0.0614526	135	0.24581
	ADHD	-0.144689	0.0876076	0.0986248	135	0.315599
	NAFLD	-0.137717	0.0976751	0.158555	135	0.377883
	BMI	-0.120845	0.0871025	0.165324	135	0.377883
	WHRadjBMI	0.106631	0.104199	0.306146	135	0.575049
	T1D	0.08578	0.0915952	0.34901	135	0.575049
	GERD	-0.0977449	0.10665	0.359406	135	0.575049
	IBS	0.0642751	0.0931578	0.49022	135	0.660213
	IBD	0.0618935	0.0955932	0.517329	135	0.660213
	AUDITC	0.0569983	0.0921958	0.536423	135	0.660213
	ANX	0.0500173	0.0956128	0.600888	135	0.686729
	MDD	0.0247249	0.0616284	0.688278	135	0.734163
	T2D	0.0042155	0.0874719	0.961563	135	0.961563
	C. Microbiome factors, genera
	var	beta	beta_se	pvalue	nobs	fdr_bh
	Clostridium_innocuum_group	0.183717	0.0602301	0.00228646	52	0.131915
	UCG003	0.283091	0.099098	0.00428099	68	0.131915
	Anaerostipes	0.202355	0.0751867	0.00711588	132	0.131915
	Eubacterium_ventriosum_group	0.1959	0.0745983	0.00863785	98	0.131915
	Lactobacillus	-0.189739	0.0751579	0.0115848	70	0.131915
	Negativibacillus	0.278567	0.113658	0.0142492	71	0.131915
	Prevotella	-0.116029	0.0475093	0.0145969	52	0.131915
	Oscillibacter	0.178055	0.0731756	0.0149636	125	0.131915
	Actinomyces	-0.508215	0.210632	0.0158298	70	0.131915
	Ruminococcus	0.198203	0.0856798	0.0207063	99	0.155298
	NK4A214_group	0.254096	0.113046	0.0245936	63	0.167683
	EscherichiaShigella	-0.123765	0.0565036	0.0284957	69	0.178098
	Bifidobacterium	-0.152751	0.0726694	0.035554	98	0.205119
	Subdoligranulum	-0.125945	0.0648321	0.0520599	116	0.263528
	Lactococcus	0.143088	0.0738588	0.0527056	66	0.263528
	DTU089	-0.316204	0.172235	0.0663739	65	0.274506
	Dorea	0.195369	0.10762	0.0694703	117	0.274506
	Lachnospiraceae_ND3007_group	0.192073	0.105961	0.0698824	86	0.274506
	Clostridium_sensu_stricto_1	-0.109113	0.0604127	0.0708988	78	0.274506
	Lachnospira	0.132515	0.0739658	0.0732016	111	0.274506
	Erysipelatoclostridium	0.164434	0.0936476	0.0791087	96	0.282531
	Lachnospiraceae_UCG004	0.150893	0.090972	0.0971803	95	0.316703
	Bacteroides	0.150356	0.0908028	0.0977505	134	0.316703
	Sutterella	0.194969	0.119535	0.102877	69	0.316703
	Lachnospiraceae_FCS020_group	0.192963	0.119228	0.105568	86	0.316703
	Romboutsia	0.109522	0.0695556	0.115351	94	0.332744
	Intestinibacter	0.112158	0.0766165	0.143225	66	0.388606
	Lachnospiraceae_NK4A136_group	0.125045	0.0862273	0.14701	111	0.388606
	Ruminococcus_gnavus_group	0.0982608	0.0683026	0.150261	80	0.388606
	UCG002	-0.126207	0.0905649	0.163452	89	0.408305
	Eubacterium_xylanophilum_group	0.17513	0.127258	0.168766	62	0.408305
	Christensenellaceae_R7_group	0.13273	0.0998865	0.18391	90	0.431038
	Phascolarctobacterium	-0.149047	0.114875	0.19447	76	0.440619
	Lachnoclostridium	0.0685931	0.0537259	0.2017	135	0.440619
	Adlercreutzia	-0.16302	0.128799	0.205622	80	0.440619
	Family_XIII_AD3011_group	0.140728	0.119729	0.239839	76	0.499664
	UCG005	-0.144648	0.127909	0.258114	83	0.523203
	Ruminococcus_torques_group	0.0907547	0.0833039	0.275959	132	0.544656
	Turicibacter	-0.117793	0.110852	0.287957	67	0.553764
	Streptococcus	-0.058568	0.0575255	0.30862	135	0.57806
	Eubacterium_hallii_group	-0.107763	0.109003	0.322848	123	0.57806
	Marvinbryantia	-0.104479	0.105871	0.323713	80	0.57806
	Parabacteroides	-0.084761	0.0895077	0.343655	125	0.591546
	Butyricicoccus	0.112338	0.119465	0.34704	128	0.591546
	UBA1819	0.0859017	0.0949014	0.365376	71	0.602019
	UnannotatedRuminococcaceaeFamily	0.158802	0.177785	0.371736	68	0.602019
	Blautia	0.0711383	0.0805693	0.377265	135	0.602019
	Butyricimonas	-0.142971	0.1649	0.385934	55	0.603022
	Parasutterella	0.0689464	0.0813501	0.396702	82	0.607148
	Erysipelotrichaceae_UCG003	0.0678373	0.0814236	0.404765	83	0.607148
	CAG56	0.093174	0.125501	0.457834	54	0.673285
	Eisenbergiella	0.067444	0.0944449	0.47516	60	0.677984
	GCA900066575	0.0942536	0.133176	0.479109	89	0.677984
	Faecalibacterium	-0.049054	0.0735805	0.504982	127	0.699866
	Flavonifractor	0.0415038	0.0635658	0.513804	89	0.699866
	Roseburia	-0.0421826	0.0659728	0.522567	127	0.699866
	Colidextribacter	0.0564949	0.0919642	0.539008	123	0.706448
	Odoribacter	0.0727016	0.12051	0.54632	83	0.706448
	Eggerthella	0.0543587	0.0996467	0.5854	80	0.744152
	Tyzzerella	-0.0311655	0.070301	0.657537	79	0.820582
	Eubacterium_eligens_group	-0.0440732	0.102565	0.667407	83	0.820582
	Ruminococcus_gauvreauii_group	0.0351657	0.088944	0.692571	100	0.828273
	Anaerotruncus	0.0343567	0.091196	0.706371	71	0.828273
	Eubacterium_coprostanoligenes_group	0.0329286	0.0900392	0.714578	121	0.828273
	Bilophila	-0.0430835	0.119229	0.717837	100	0.828273
	Dialister	-0.0377575	0.120731	0.754478	62	0.857361
	Fusicatenibacter	-0.0212747	0.103319	0.836859	118	0.936782
	Coprococcus	0.0182646	0.102626	0.858745	103	0.937861
	Lachnospiraceae_UCG001	-0.0181029	0.106441	0.864952	82	0.937861
	Alistipes	0.0132755	0.0846205	0.875337	123	0.937861
	UnannotatedLachnospiraceaeFamily	-0.0126862	0.0966694	0.895591	131	0.946047
	Monoglobus	-0.0106455	0.0977162	0.913248	112	0.9513
	Incertae_Sedis	-0.00473514	0.0853731	0.955769	130	0.97497
	Akkermansia	-0.00417315	0.0875211	0.96197	64	0.97497
	Collinsella	0.00294538	0.105782	0.977787	108	0.977787
	D. Microbiome factors, functional pathways
	var	beta	beta_se	pvalue	nobs	fdr_bh	Description
	MGB053	0.849538	0.260118	0.00109088	135	0.0436353	Butyrate synthesis II
	MGB015	0.972311	0.341834	0.00444959	135	0.0780938	p-Cresol synthesis
	MGB026	-0.167282	0.0607044	0.00585703	92	0.0780938	Nitric oxide synthesis II (nitrite reductase)
	MGB027	-0.171828	0.0665936	0.00987306	135	0.0987306	Nitric oxide degradation I (NO dioxygenase)
	MGB019	-0.131902	0.0617227	0.0326	135	0.182086	GABA degradation
	MGB032	0.790114	0.381452	0.0383277	135	0.182086	Quinolinic acid synthesis
	MGB020	-0.076361	0.0371674	0.0399261	106	0.182086	GABA synthesis I
	MGB010	-0.076361	0.0371674	0.0399261	106	0.182086	Histamine degradation
	MGB004	0.232529	0.113771	0.0409693	135	0.182086	Kynurenine synthesis
	MGB038	0.286627	0.14976	0.0556321	135	0.222528	Inositol degradation
	MGB040	-0.378292	0.202851	0.0621989	135	0.226178	Menaquinone synthesis (vitamin K2) I
	MGB048	-0.0710952	0.040305	0.0777438	125	0.259146	Propionate synthesis I
	MGB005	0.825614	0.492231	0.0934857	135	0.27732	Tryptophan synthesis
	MGB052	0.274939	0.165699	0.097062	135	0.27732	Butyrate synthesis I
	MGB054	0.194622	0.124549	0.118144	135	0.311083	Propionate synthesis II
	MGB055	0.301085	0.195964	0.124433	135	0.311083	Propionate synthesis III
	MGB045	0.606934	0.411756	0.140478	135	0.321735	Acetate synthesis III
	MGB006	0.911086	0.624795	0.144781	135	0.321735	Glutamate synthesis I
	MGB039	0.155283	0.109032	0.15439	135	0.324637	g-Hydroxybutyric acid (GHB) degradation
	MGB036	0.505296	0.361619	0.162318	135	0.324637	S-Adenosylmethionine (SAM) synthesis
	MGB044	0.535034	0.398507	0.179403	135	0.34172	Acetate synthesis II
	MGB021	-0.0574467	0.0478498	0.229921	132	0.40093	GABA synthesis II
	MGB033	0.570306	0.475659	0.230535	135	0.40093	Quinolinic acid degradation
	MGB056	-0.0461917	0.0422789	0.274593	111	0.457656	Propionate degradation I
	MGB051	-0.144067	0.135049	0.286074	57	0.457718	Glutamate degradation II
	MGB034	-0.0523341	0.0599471	0.382661	135	0.588709	Isovaleric acid synthesis I (KADH pathway)
	MGB007	0.384102	0.518655	0.458952	135	0.679928	Glutamate synthesis II
	MGB029	0.416777	0.595516	0.484016	135	0.681153	ClpB (ATP-dependent chaperone protein)
	MGB041	0.0518832	0.0758281	0.493836	135	0.681153	Menaquinone synthesis (vitamin K2) II (alternative pathway: futalosine pathway)
	MGB047	0.193781	0.30419	0.524099	135	0.698799	Acetate degradation
	MGB031	0.211144	0.357798	0.55511	135	0.716271	17-beta-Estradiol degradation
	MGB022	0.0599938	0.136616	0.660559	135	0.772558	GABA synthesis III
	MGB049	0.0570236	0.130083	0.661122	135	0.772558	Tryptophan degradation
	MGB037	-0.138387	0.322019	0.667378	135	0.772558	Inositol synthesis
	MGB035	0.194117	0.464458	0.675988	135	0.772558	Isovaleric acid synthesis II (KADC pathway)
	MGB009	0.0310013	0.0814689	0.703552	104	0.78047	Histamine synthesis
	MGB023	0.0187657	0.0533029	0.724795	129	0.78047	Dopamine degradation
	MGB050	0.0500503	0.151695	0.741446	135	0.78047	Glutamate degradation I
	MGB043	-0.0723051	0.503071	0.885716	135	0.908426	Acetate synthesis I
	MGB024	-0.00583745	0.273871	0.982995	135	0.982995	DOPAC synthesis

## Sheet: Table S8
	Insomnia Improvement
	A. Demographic factors
		coef	std err	z	P>|z|	[0.025	0.975]
	Intercept	-2.1089	0.548	-3.85	0	-3.182	-1.035
	FGID[T.Yes]	-0.7134	0.253	-2.815	0.005	-1.21	-0.217
	weight_loss_group[T.5-10% weight loss]	-0.1855	0.183	-1.016	0.31	-0.543	0.172
	weight_loss_group[T.More than 10% weight loss]	-0.2032	0.385	-0.528	0.597	-0.957	0.551
	weight_loss_group[T.No change]	-0.0948	0.214	-0.444	0.657	-0.513	0.324
	weight_loss_group[T.weight Gain]	-17.0798	1.014	-16.843	0	-19.067	-15.092
	Gender[T.M]	0.0493	0.182	0.271	0.787	-0.307	0.406
	BMI_T0	-0.0055	0.008	-0.694	0.488	-0.021	0.01
	Age	-0.0027	0.006	-0.423	0.673	-0.015	0.01
	PC1	16.4653	6.188	2.661	0.008	4.337	28.593
	PC2	7.9999	8.394	0.953	0.341	-8.453	24.453
	PC3	-11.8713	6.865	-1.729	0.084	-25.326	1.583
	PC4	-9.9086	11.274	-0.879	0.379	-32.005	12.188
	PC5	-0.8815	6.332	-0.139	0.889	-13.292	11.529
	B. Genetic factors
	var	beta	beta_se	pvalue	nobs	fdr_bh
	T2D	0.125125	0.050489	0.0132025	154	0.151939
	T1D	-0.147599	0.0629236	0.0189924	154	0.151939
	AUD	-0.152208	0.0802494	0.0578693	154	0.308636
	AUDITC	-0.108921	0.0674443	0.106314	154	0.425257
	GERD	0.0758012	0.0676093	0.262218	154	0.708997
	OSA	0.0768961	0.0691129	0.265874	154	0.708997
	Height	-0.0896294	0.0929732	0.335028	154	0.72818
	WHRadjBMI	0.054796	0.066805	0.41208	154	0.72818
	MDD	-0.0648593	0.0882879	0.462562	154	0.72818
	BMI	-0.0462813	0.0700428	0.508768	154	0.72818
	IBD	0.0505971	0.0810284	0.532341	154	0.72818
	IBS	0.0365186	0.0605052	0.546135	154	0.72818
	ADHD	0.0337709	0.0644574	0.60033	154	0.738868
	NAFLD	0.0259993	0.0883064	0.768436	154	0.852121
	BPD	-0.0134756	0.0717502	0.851023	154	0.852121
	ANX	-0.0172531	0.0925535	0.852121	154	0.852121
	C. Microbiome factors, genera
	var	beta	beta_se	pvalue	nobs	fdr_bh
	Butyricimonas	0.318694	0.0865087	0.000229641	68	0.0181417
	Roseburia	-0.143148	0.0424676	0.000749618	144	0.0296099
	Lachnospira	-0.189299	0.0718788	0.00844898	128	0.22249
	Lachnospiraceae_UCG001	-0.16908	0.0688397	0.0140436	86	0.277361
	DTU089	-0.186349	0.0839068	0.0263574	74	0.416447
	Sutterella	-0.141937	0.0699116	0.0423329	75	0.557383
	Streptococcus	-0.0737348	0.045215	0.102941	154	0.951295
	Eubacterium_xylanophilum_group	-0.164158	0.103766	0.11365	78	0.951295
	Oscillibacter	0.128028	0.0814055	0.115785	137	0.951295
	Faecalibacterium	-0.0807283	0.0519813	0.120417	144	0.951295
	Odoribacter	0.13167	0.100877	0.191809	100	0.980561
	Clostridia_UCG014	0.106008	0.0848901	0.21175	59	0.980561
	Parasutterella	-0.0727052	0.0615694	0.237657	92	0.980561
	UnannotatedRuminococcaceaeFamily	0.167134	0.149781	0.264485	73	0.980561
	Lactobacillus	0.107939	0.0991778	0.276448	73	0.980561
	Barnesiella	0.1573	0.15016	0.294847	51	0.980561
	Negativibacillus	0.0953947	0.0921265	0.300447	90	0.980561
	Eubacterium_eligens_group	0.0584314	0.0582355	0.315685	98	0.980561
	Blautia	-0.0832152	0.0835332	0.319156	154	0.980561
	Prevotella	-0.0347868	0.0354502	0.32645	58	0.980561
	Eubacterium_coprostanoligenes_group	0.083604	0.0861908	0.332053	133	0.980561
	UCG005	0.128835	0.133605	0.334897	99	0.980561
	Adlercreutzia	-0.117609	0.123441	0.340716	81	0.980561
	Fusicatenibacter	-0.0625411	0.0665762	0.347529	135	0.980561
	Intestinibacter	0.0561376	0.0606158	0.354383	80	0.980561
	Actinomyces	-0.11806	0.127868	0.355851	73	0.980561
	CAG56	-0.0998174	0.108233	0.356399	62	0.980561
	Lachnospiraceae_UCG004	0.0702779	0.0804036	0.382083	106	0.980561
	Akkermansia	0.0550713	0.0669836	0.410985	79	0.980561
	Erysipelatoclostridium	-0.0575196	0.075749	0.447647	103	0.980561
	Anaerostipes	0.0370984	0.0490534	0.449477	152	0.980561
	Monoglobus	-0.0682217	0.0920701	0.458708	133	0.980561
	Clostridium_innocuum_group	-0.0605524	0.0817524	0.458887	66	0.980561
	Erysipelotrichaceae_UCG003	0.0420076	0.0573542	0.463909	91	0.980561
	Phascolarctobacterium	0.0604851	0.0840479	0.47174	96	0.980561
	Marvinbryantia	0.0710495	0.103348	0.491782	97	0.980561
	Tyzzerella	-0.0338338	0.050942	0.506586	82	0.980561
	Colidextribacter	0.0493726	0.0763231	0.517703	137	0.980561
	Lachnospiraceae_ND3007_group	-0.056794	0.0933625	0.542977	101	0.980561
	Butyricicoccus	0.0436621	0.0719825	0.544139	146	0.980561
	Christensenellaceae_R7_group	0.0463599	0.0845308	0.583391	104	0.980561
	Dialister	-0.0283379	0.0541304	0.600618	67	0.980561
	Bacteroides	0.0392887	0.080409	0.625117	153	0.980561
	Ruminococcus_torques_group	-0.0344814	0.0715887	0.630047	153	0.980561
	Subdoligranulum	-0.0339409	0.0708645	0.631971	125	0.980561
	EscherichiaShigella	-0.038559	0.0821292	0.638718	83	0.980561
	Incertae_Sedis	0.0301427	0.0655334	0.645545	148	0.980561
	Lachnospiraceae_FCS020_group	-0.0576088	0.127112	0.650396	95	0.980561
	Romboutsia	-0.0267262	0.059863	0.655268	107	0.980561
	Collinsella	0.0448037	0.10156	0.659102	125	0.980561
	Turicibacter	-0.0274721	0.0689624	0.690362	85	0.980561
	Ruminococcus_gauvreauii_group	-0.0240993	0.0652962	0.712071	118	0.980561
	UnannotatedLachnospiraceaeFamily	-0.0235066	0.0661928	0.722497	152	0.980561
	GCA900066575	-0.0388163	0.123427	0.75315	106	0.980561
	NK4A214_group	-0.0376048	0.124783	0.76314	76	0.980561
	UBA1819	-0.0268667	0.0932132	0.773172	83	0.980561
	UCG002	-0.0296954	0.103442	0.774057	102	0.980561
	Ruminococcus_gnavus_group	-0.0149469	0.0525875	0.776235	104	0.980561
	Eubacterium_hallii_group	-0.0205783	0.0730559	0.77819	136	0.980561
	Parabacteroides	0.0187926	0.0693093	0.786282	143	0.980561
	UCG003	-0.0456873	0.168695	0.786523	80	0.980561
	Bifidobacterium	0.0130115	0.0504788	0.796591	113	0.980561
	Eisenbergiella	0.0220134	0.0860338	0.798052	74	0.980561
	Anaerotruncus	0.0250403	0.101483	0.805107	77	0.980561
	Clostridium_sensu_stricto_1	0.0170902	0.0698787	0.80679	85	0.980561
	Family_XIII_AD3011_group	-0.0189612	0.0957298	0.84299	87	0.990711
	Eubacterium_ventriosum_group	0.0127157	0.0856989	0.882045	110	0.990711
	Ruminococcus	-0.010345	0.0739002	0.888671	116	0.990711
	Eggerthella	0.0083928	0.0932544	0.928288	94	0.990711
	Family_XIII_UCG001	-0.018708	0.222335	0.932943	55	0.990711
	Sellimonas	-0.00922903	0.111612	0.934099	54	0.990711
	Lactococcus	0.00677677	0.0862755	0.937392	70	0.990711
	Lachnospiraceae_NK4A136_group	-0.00534865	0.0764958	0.944257	128	0.990711
	Lachnoclostridium	0.00299638	0.0566993	0.957854	154	0.990711
	Coprococcus	0.00336674	0.0649341	0.958649	123	0.990711
	Alistipes	0.00296151	0.0729677	0.967626	140	0.990711
	Flavonifractor	0.00252905	0.0781243	0.974175	101	0.990711
	Dorea	0.00160528	0.0637048	0.979896	134	0.990711
	Bilophila	0.000986998	0.0847734	0.990711	110	0.990711
	D. Microbiome factors, functional pathways
	var	beta	beta_se	pvalue	nobs	fdr_bh	Description
	MGB026	-0.185462	0.041852	9.36e-06	108	0.000374535	Nitric oxide synthesis II (nitrite reductase)
	MGB054	0.351064	0.13762	0.0107423	154	0.214845	Propionate synthesis II
	MGB027	-0.131651	0.0570621	0.0210465	154	0.280621	Nitric oxide degradation I (NO dioxygenase)
	MGB005	-1.04936	0.527876	0.0468234	154	0.374653	Tryptophan synthesis
	MGB052	0.333645	0.169591	0.0491426	154	0.374653	Butyrate synthesis I
	MGB053	0.44401	0.232527	0.056198	154	0.374653	Butyrate synthesis II
	MGB051	0.142105	0.0792205	0.0728474	62	0.416271	Glutamate degradation II
	MGB038	0.15729	0.0921547	0.0878579	154	0.43929	Inositol degradation
	MGB009	-0.109574	0.0724824	0.130601	121	0.580451	Histamine synthesis
	MGB019	0.0448449	0.0589947	0.447165	154	0.955889	GABA degradation
	MGB039	0.0836522	0.11041	0.448662	154	0.955889	g-Hydroxybutyric acid (GHB) degradation
	MGB035	-0.342193	0.487612	0.482821	154	0.955889	Isovaleric acid synthesis II (KADC pathway)
	MGB015	-0.239015	0.371058	0.519481	154	0.955889	p-Cresol synthesis
	MGB055	0.10217	0.163095	0.531024	154	0.955889	Propionate synthesis III
	MGB036	-0.386146	0.624811	0.536562	154	0.955889	S-Adenosylmethionine (SAM) synthesis
	MGB037	0.143066	0.250831	0.568429	154	0.955889	Inositol synthesis
	MGB010	0.0208359	0.0382347	0.585789	129	0.955889	Histamine degradation
	MGB020	0.0208359	0.0382347	0.585789	129	0.955889	GABA synthesis I
	MGB029	-0.282864	0.53722	0.598518	154	0.955889	ClpB (ATP-dependent chaperone protein)
	MGB043	-0.264955	0.600943	0.659286	154	0.955889	Acetate synthesis I
	MGB007	-0.248398	0.567969	0.661861	154	0.955889	Glutamate synthesis II
	MGB004	0.0441927	0.106175	0.677247	154	0.955889	Kynurenine synthesis
	MGB032	-0.184006	0.475777	0.698942	154	0.955889	Quinolinic acid synthesis
	MGB006	-0.296383	0.776829	0.70281	154	0.955889	Glutamate synthesis I
	MGB056	0.0111485	0.0357927	0.75544	137	0.955889	Propionate degradation I
	MGB021	0.0130396	0.046778	0.780433	151	0.955889	GABA synthesis II
	MGB024	-0.0662241	0.237818	0.780655	154	0.955889	DOPAC synthesis
	MGB034	0.0162313	0.0590632	0.78346	154	0.955889	Isovaleric acid synthesis I (KADH pathway)
	MGB023	0.0131304	0.0531873	0.805008	149	0.955889	Dopamine degradation
	MGB048	-0.00836907	0.037971	0.825554	145	0.955889	Propionate synthesis I
	MGB047	0.0416081	0.203035	0.837626	154	0.955889	Acetate degradation
	MGB040	0.0320317	0.187925	0.864657	154	0.955889	Menaquinone synthesis (vitamin K2) I
	MGB050	-0.0215599	0.127711	0.86594	154	0.955889	Glutamate degradation I
	MGB044	-0.0852594	0.519596	0.869662	154	0.955889	Acetate synthesis II
	MGB031	-0.0630611	0.426684	0.882506	154	0.955889	17-beta-Estradiol degradation
	MGB045	-0.0703741	0.531112	0.894586	154	0.955889	Acetate synthesis III
	MGB022	0.01836	0.139107	0.894996	154	0.955889	GABA synthesis III
	MGB049	0.00980485	0.084933	0.908095	154	0.955889	Tryptophan degradation
	MGB033	-0.0207443	0.486817	0.966011	154	0.983924	Quinolinic acid degradation
	MGB041	-0.00114448	0.0567989	0.983924	154	0.983924	Menaquinone synthesis (vitamin K2) II (alternative pathway: futalosine pathway)

## Sheet: Table S9
			Anxiety or Depression			Sleep Problems
	Predictor		No	Yes	p-value	No	Yes	p-value
	BMI at T0		33.76(6.44)	35.61(8.15)	0.022436	33.69(8.35)	35.18(7.56)	0.393086
	Normal		2	2	0.143533	3	1	0.33485
	Overweight		51	38		52	37
	Obese Class 1		67	40		68	39
	Obese Class 2		32	31		30	33
	Obese Class 3		28	37		36	29
	FGID
	Yes		139	138	8.13205e-05	152	125	0.0208144
	No		41	10		37	14
	Gender
	Female		133	125	0.0212442	142	116	0.0727037
	Male		47	23		47	23
	Age		50.96(12.16)	46.01(11.59)	0.000223631	49.0(13.77)	49.42(10.91)	0.871955
	weight loss group
	weight Gain		1	1	0.44152	2	0	0.429869
	No change		12	18		21	9
	3-5% weight loss		48	37		44	41
	5-10% weight loss		110	88		114	84
	More than 10% weight loss		9	4		8	5
	Total		180	148		189	139

[truncated: 4 more sheets: Table S10, Table S11, Table S12, Table S13]
